# Supplementary material for: Evaluating the understandability and actionability of online CKD educational materials
Source: Clin Exp Nephrol. 2023 Sep 16;28(1):31–9. doi: 10.1007/s10157-023-02401-6 (PMC10766677; doi:10.1007/s10157-023-02401-6)
Supplement: Supplementary file 2 — Supplementary file2 (XLSX 13 KB) [file 10157_2023_2401_MOESM2_ESM.xlsx]

## Sheet: Sheet1
Appendix table 2 Inter-rater reliability of overall web pages
Item #	Item	% Agree	Cohen's κ	(95% CI)	Gwet's AC1	(95% CI)
UNDERSTANDABILITY
TOPIC: CONTENT
1	The material makes its purpose completely evident from the beginning	77.6	-0.12644	(-0.20, -0.05)	0.71964	(0.54, 0.90)
2	The material does not include information or content that distracts from its purpose	91.8	-0.04255	(-0.086, 0.00)	0.91143	(0.82, 1)
TOPIC: WORD CHOICE & STYLE
3	The material uses common, everyday language	91.8	0.83667	(0.68, 1)	0.8368	(0.68, 1)
4	Medical terms are defined when they are used	85.7	0.71237	(0.51, 0.92)	0.71618	(0.51, 0.92)
TOPIC: USE OF NUMBERS
5	Numbers appearing in the material are clear and easy to understand	83.7	0.67496	(0.46, 0.89)	0.78198	(0.64, 0.93)
6	The material does not expect the user to perform calculations	75.5	0.24615	(-0.08, 0.58)	0.63726	(0.42, 0.86)
TOPIC: ORGANIZATION
7	The material breaks or “chunks” information into short sections	73.5	0.08543	(-0.23, 0.40)	0.68968	(0.53, 0.85)
8	The material’s sections have informative headers	91.8	0.51902	(0.14, 0.90)	0.9108	(0.82, 1)
9	The material presents information in a logical sequence	91.8	0.29623	(-0.22, 0.82)	0.91334	(0.83, 1)
10	The material provides a summary	83.7	-0.0784	(-0.14, -0.02)	0.82336	(0.70, 0.95)
TOPIC: LAYOUT & DESIGN
11	The material uses visual cues (e.g., arrows, boxes, bullets, bold, larger font, highlighting) to draw attention to key points	79.6	0.4765	(0.19, 0.77)	0.66553	(0.45, 0.89)
TOPIC: USE OF VISUAL AIDS
14	The material uses visual aids whenever they could make content more easily understood (e.g., illustration of healthy portion size)	85.7	0.65717	(0.42, 0.90)	0.75509	(0.57, 0.94)
15	The material’s visual aids reinforce rather than distract from the content	81.6	0.59744	(0.37, 0.82)	0.76204	(0.61, 0.92)
16	The material’s visual aids have clear titles or captions	85.7	0.77133	(0.61, 0.94)	0.79225	(0.64, 0.94)
17	The material uses illustrations and photographs that are clear and uncluttered	87.8	0.79412	(0.63, 0.95)	0.82573	(0.69, 0.96)
18	The material uses simple tables with short and clear row and column headings	83.7	0.67723	(0.47, 0.87)	0.78146	(0.63, 0.93)
ACTIONABILITY
19	The material clearly identifies at least one action the user can take	83.7	0.63971	(0.41, 0.88)	0.70145	(0.50, 0.91)
20	The material addresses the user directly when describing actions	83.7	0.66667	(0.45, 0.89)	0.68	(0.47, 0.89)
21	The material breaks down any action into explicit steps	77.6	0.51111	(0.251, 0.771)	0.58491	(0.35, 0.82)
22	The material provides a tangible tool (e.g., menu planners, checklists) whenever it could help the user take action	83.7	0.61569	(0.367, 0.865)	0.71615	(0.52, 0.92)
23	The material provides simple instructions or examples of how to perform calculations	85.7	0.43586	(0.10, 0.77)	0.83643	(0.71, 0.96)
24	The material explains how to use the charts, graphs, tables, or diagrams to take actions	87.8	0.54595	(0.24, 0.85)	0.85847	(0.74, 0.98)
25	The material uses visual aids whenever they could make it easier to act on the instructions	79.6	0.51961	(0.25, 0.79)	0.64518	(0.42, 0.87)
		% Agree	Cohen's κ	(95% CI)	Gwet's AC1	(95% CI)
Global Quality Score		77.6	0.5562	(0.32, 0.79)	0.69951	(0.54, 0.86)
We used Gwet's AC1 for the evaluation of each item.
