# Supplementary material for: Evaluating the understandability and actionability of online CKD educational materials
Source: Clin Exp Nephrol. 2023 Sep 16;28(1):31–9. doi: 10.1007/s10157-023-02401-6 (PMC10766677; doi:10.1007/s10157-023-02401-6)
Supplement: Supplementary file 3 — Supplementary file3 (XLSX 16 KB) [file 10157_2023_2401_MOESM3_ESM.xlsx]

## Sheet: Sheet1
Appendix 3 Comparison of PEMAT-P item scores by topic
		Overview of CKDa (n=104)			Signs and symptomsb (n=17)			Screening and testingc (n=11)			Treatment optionsd (n=24)			Lifestyle modificatione (n=30)
Item #	Item	Mean	SD		Mean	SD		Mean	SD		Mean	SD		Mean	SD		p-value
UNDERSTANDABILITY
TOPIC: CONTENT
1	The material makes its purpose completely evident from the beginning	0.519	0.502		0.882	0.332		1	0		0.625	0.495		0.967	0.183	a,d	<0.05
2	The material does not include information or content that distracts from its purpose	0.875	0.332		0.941	0.243		1	0		0.792	0.415		1	0		0.07281
TOPIC: WORD CHOICE & STYLE
3	The material uses common, everyday language	0.135	0.343	e	0.294	0.47	e	0.273	0.467	e	0.0417	0.204	e	0.833	0.379	a,b,c,d	<0.05
4	Medical terms are defined when they are used	0.433	0.498		0.706	0.47		0.636	0.505		0.583	0.504		0.667	0.479		0.0586
TOPIC: USE OF NUMBERS
5	Numbers appearing in the material are clear and easy to understand	0.58	0.5	b	1	0	a	0.8	0.42		0.71	0.46		0.79	0.41		<0.05
6	The material does not expect the user to perform calculations	0.885	0.321	e	1	0	e	0.818	0.405		0.792	0.415		0.567	0.504	a,b	<0.05
TOPIC: ORGANIZATION
7	The material breaks or “chunks” information into short sections	0.65	0.48		0.41	0.51		0.64	0.5		0.52	0.51		0.8	0.41		0.07287
8	The material’s sections have informative headers	0.9	0.3		0.82	0.39		0.91	0.3		0.87	0.34		0.93	0.25		0.8136
9	The material presents information in a logical sequence	0.933	0.252		0.941	0.243		1	0		0.833	0.381		1	0		0.1369
10	The material provides a summary	0.09	0.29		0.06	0.24		0.18	0.4		0.09	0.29		0.27	0.45		0.08759
TOPIC: LAYOUT & DESIGN
11	The material uses visual cues (e.g., arrows, boxes, bullets, bold, larger font, highlighting) to draw attention to key points	0.529	0.502		0.353	0.493		0.727	0.467		0.417	0.504		0.7	0.466		0.07294
TOPIC: USE OF VISUAL AIDS
14	The material uses visual aids whenever they could make content more easily understood (e.g., illustration of healthy portion size)	0.471	0.502	e	0.588	0.507		0.545	0.522		0.625	0.495		0.9	0.305	a	<0.05
15	The material’s visual aids reinforce rather than distract from the content	0.65	0.48	e	0.71	0.47		0.89	0.33		0.78	0.42		0.93	0.25	a	<0.05
16	The material’s visual aids have clear titles or captions	0.43	0.5		0.29	0.47		0.56	0.53		0.35	0.49		0.5	0.51		0.5656
17	The material uses illustrations and photographs that are clear and uncluttered	0.49	0.5		0.71	0.47		0.67	0.5		0.61	0.5		0.6	0.5		0.4668
18	The material uses simple tables with short and clear row and column headings	0.36	0.49		0.33	0.58		0.6	0.55		0.4	0.52		0.83	0.39		0.05637
ACTIONABILITY
19	The material clearly identifies at least one action the user can take	0.721	0.451	e	0.529	0.514		0.818	0.405		0.75	0.442		1	0	a	<0.05
20	The material addresses the user directly when describing actions	0.51	0.502	e	0.353	0.493	e	0.727	0.467		0.458	0.509	e	1	0	a,b,d	<0.05
21	The material breaks down any action into explicit steps	0.115	0.321	e	0	0	e	0.273	0.467	e	0.167	0.381	e	0.767	0.43	a,b,c,d	<0.05
22	The material provides a tangible tool (e.g., menu planners, checklists) whenever it could help the user take action	0.221	0.417	e	0.118	0.332	e	0.545	0.522		0.25	0.442	e	0.9	0.305	a,b,d	<0.05
23	The material provides simple instructions or examples of how to perform calculations	0.08	0.29		NaN	NA		0	NA		0	0		0.23	0.44		0.5463
24	The material explains how to use the charts, graphs, tables, or diagrams to take actions	0.08	0.28		0	0		0.2	0.45		0	0		0.25	0.45		0.2
25	The material uses visual aids whenever they could make it easier to act on the instructions	0.115	0.321	e	0.118	0.332	e	0.273	0.467	e	0.167	0.381	e	0.733	0.45	a,b,c,d	<0.05
A one-way analysis of variance was performed for each PEMAT item. Tukey's multiple comparisons were performed when significant differences were found.
The p-values in the Table represent the results of one-way ANOVA.
The alphabet that corresponded to the group with significant differences in Tukey's multiple comparisons was noted beside the paired group cells.
SD = standard deviation.
