# Supplementary material for: Evaluating the understandability and actionability of online CKD educational materials
Source: Clin Exp Nephrol. 2023 Sep 16;28(1):31–9. doi: 10.1007/s10157-023-02401-6 (PMC10766677; doi:10.1007/s10157-023-02401-6)
Supplement: Supplementary file 4 — Supplementary file4 (XLSX 15 KB) [file 10157_2023_2401_MOESM4_ESM.xlsx]

## Sheet: Sheet1
Appendix 4 Comparison of PEMAT-P scores by source
		Medical institutiona (n=64)			Academic institutionb (n=17)			For-profit companyc (n=68)			Governmental organizationd (n=19)			Non-profit organizatione (n=18)
Item #	Item	Mean	SD		Mean	SD		Mean	SD		Mean	SD		Mean	SD		p-value
UNDERSTANDABILITY
TOPIC: CONTENT
1	The material makes its purpose completely evident from the beginning	0.531	0.503	c	0.588	0.507		0.868	0.341	a	0.579	0.507		0.556	0.511		<0.05
2	The material does not include information or content that distracts from its purpose	0.906	0.294		0.765	0.437	c	0.985	0.121	b,e	0.842	0.375		0.722	0.461	c	<0.05
TOPIC: WORD CHOICE & STYLE
3	The material uses common, everyday language	0.172	0.38	c	0.176	0.393		0.412	0.496	a,d	0.105	0.315	c	0.222	0.428		<0.05
4	Medical terms are defined when they are used	0.375	0.488	d	0.588	0.507		0.603	0.493		0.737	0.452	a	0.5	0.514		<0.05
TOPIC: USE OF NUMBERS
5	Numbers appearing in the material are clear and easy to understand	0.61	0.49		0.58	0.51		0.74	0.44		0.78	0.43		0.71	0.47		0.4127
6	The material does not expect the user to perform calculations	0.75	0.436		0.941	0.243		0.853	0.357		1	0		0.722	0.461		<0.05
TOPIC: ORGANIZATION
7	The material breaks or “chunks” information into short sections	0.55	0.5	d	0.44	0.51	d	0.69	0.47		1	0	a,b	0.59	0.51		<0.05
8	The material’s sections have informative headers	0.84	0.37		0.94	0.25		0.91	0.29		0.94	0.24		0.94	0.24		0.5584
9	The material presents information in a logical sequence	0.922	0.27		0.882	0.332		0.971	0.17		0.947	0.229		0.889	0.323		0.5527
10	The material provides a summary	0.2	0.41		0	0		0.1	0.31		0	0		0.12	0.33		0.06739
TOPIC: LAYOUT & DESIGN
11	The material uses visual cues (e.g., arrows, boxes, bullets, bold, larger font, highlighting) to draw attention to key points	0.5	0.504		0.294	0.47		0.603	0.493		0.579	0.507		0.611	0.502		0.1935
TOPIC: USE OF VISUAL AIDS
14	The material uses visual aids whenever they could make content more easily understood (e.g., illustration of healthy portion size)	0.531	0.503		0.471	0.514		0.691	0.465		0.368	0.496		0.611	0.502		0.07667
15	The material’s visual aids reinforce rather than distract from the content	0.64	0.48	c	0.58	0.51		0.9	0.3	a,d	0.57	0.51	c	0.73	0.46		<0.05
16	The material’s visual aids have clear titles or captions	0.49	0.5		0.25	0.45		0.39	0.49		0.29	0.47		0.6	0.51		0.2251
17	The material uses illustrations and photographs that are clear and uncluttered	0.53	0.5		0.5	0.52		0.64	0.48		0.57	0.51		0.4	0.51		0.4796
18	The material uses simple tables with short and clear row and column headings	0.56	0.5		0.4	0.52		0.46	0.48		0	0.51		0.4	0.51		0.1628
ACTIONABILITY
19	The material clearly identifies at least one action the user can take	0.75	0.436		0.647	0.493		0.765	0.427		0.895	0.315		0.722	0.461		0.5248
20	The material addresses the user directly when describing actions	0.516	0.504		0.529	0.514		0.603	0.493		0.737	0.452		0.611	0.502		0.499
21	The material breaks down any action into explicit steps	0.188	0.393		0.118	0.332		0.338	0.477		0.105	0.315		0.167	0.383		0.07355
22	The material provides a tangible tool (e.g., menu planners, checklists) whenever it could help the user take action	0.266	0.445		0.176	0.393		0.456	0.502		0.316	0.478		0.389	0.502		0.09711
23	The material provides simple instructions or examples of how to perform calculations	0.13	0.35		0	NA		0.2	0.42		NAN	NA		0	0		0.7496
24	The material explains how to use the charts, graphs, tables, or diagrams to take actions	0.1	0.3		0	0		0.15	0.36		0	0		0.14	0.38		0.8094
25	The material uses visual aids whenever they could make it easier to act on the instructions	0.188	0.393		0.176	0.393		0.324	0.471	d	0	0	c	0.333	0.485		<0.05
A one-way analysis of variance was performed for each PEMAT item. Tukey's multiple comparisons were performed when significant differences were found.
The p-values in the Table represent the results of one-way ANOVA.
The alphabet that corresponded to the group with significant differences in Tukey's multiple comparisons was noted beside the paired group cells.
SD = standard deviation.
