# Supplementary material for: Evaluating the understandability and actionability of online CKD educational materials
Source: Clin Exp Nephrol. 2023 Sep 16;28(1):31–9. doi: 10.1007/s10157-023-02401-6 (PMC10766677; doi:10.1007/s10157-023-02401-6)
Supplement: Supplementary file 5 — Supplementary file5 (XLSX 12 KB) [file 10157_2023_2401_MOESM5_ESM.xlsx]

## Sheet: Sheet1
Appendix 5 GQS of the web pages
			GQS
Category	n	%	Mean	SD	Median	p-value
Topic
overview of CKD	104	55.914	3.98	1	4	<0.05
signs and symptoms	17	9.13978	4.53	0.624	5
screening and testing	11	5.91398	4.55	0.688	5
treatment options	24	12.9032	4.38	0.875	5
lifestyle modification	30	16.129	4.67	0.547	5
Source
medical institutions	64	34.4086	4.39	0.789	5	<0.05
academic institutions	17	9.13978	3.88	1.11	4
for-profit companies	68	36.5591	4.47	0.743	5
governmental organizations	19	10.2151	3.63	0.895	4
non-profit organizations	18	9.67742	3.67	1.24	4
Target audience
the general public	51	27.4194	4.08	0.891	4	0.08
patients and their families	135	72.5806	4.28	0.928	5
For comparisons by topic and source, Kruskal Wallis rank sum test was used. When significant differences were found, Kruskal Wallis multiple comparison was performed. P-values were corrected by Benjamini Hochberg method.
For comparisons by the audience, Wilcoxon rank sum test was used.
SD = standard deviation.
