# Supplementary material for: Evaluating the understandability and actionability of online CKD educational materials
Source: Clin Exp Nephrol. 2023 Sep 16;28(1):31–9. doi: 10.1007/s10157-023-02401-6 (PMC10766677; doi:10.1007/s10157-023-02401-6)
Supplement: Supplementary file 6 — Supplementary file6 (XLSX 11 KB) [file 10157_2023_2401_MOESM6_ESM.xlsx]

## Sheet: Sheet1
Appendix 6 jReadability of the web pages
			jReadability
Category	n	%	Mean	SD	Median	p-value
Topic
overview of CKD	104	55.914	2.16	0.702	2.16	0.01902	*
signs and symptoms	17	9.13978	2.24	0.731	2.17
screening and testing	11	5.91398	2.35	1.08	2.51
treatment options	24	12.9032	2.09	0.598	1.99
lifestyle modification	30	16.129	2.63	0.489	2.6
Source
medical institutions	64	34.4086	2.08	0.772	2.08	0.03826	*
academic institutions	17	9.13978	2.25	0.564	2.35
for-profit companies	68	36.5591	2.38	0.692	2.42
governmental organizations	19	10.2151	2.52	0.396	2.48
non-profit organizations	18	9.67742	2.05	0.743	2
Target audience
patients and their families	51	27.4194	2.24	0.692	2.28	0.8038
the general public	135	72.5806	2.27	0.745	2.33
One-way ANOVA was performed for comparisons by topic and source. When significant differences were found, Tukey's multiple comparisons were performed.
For comparisons by the audience, an unpaired t-test was used. If there was a significant difference, Kruskal-Wallis multiple comparisons were performed.
⁺p < .10, *p < .05, **p < .01, ***p < .001
SD = standard deviation.
