# Supplementary material for: Evaluating the understandability and actionability of online CKD educational materials
Source: Clin Exp Nephrol. 2023 Sep 16;28(1):31–9. doi: 10.1007/s10157-023-02401-6 (PMC10766677; doi:10.1007/s10157-023-02401-6)
Supplement: Supplementary file 7 — Supplementary file7 (XLSX 20 KB) [file 10157_2023_2401_MOESM7_ESM.xlsx]

## Sheet: PEMAT understandability
Appendix table 7-1 Multiple Comparison Tests of PEMAT understandabiility scores
A) Topic
Subject								95％CI
Topic	vs	Topic		Δmeans	SE	ｐ		Lower	Upper
Overview of CKD		Signs and symptoms		-7.18156	3.8165	0.330899		-17.6978	3.33463
		Screening and testing		-13.6949	4.6254	<0.05		-26.44	-0.949837
		Treatment options		-0.698718	3.3036	0.999551		-9.80183	8.40439
		Lifestyle modification		-19.9071	3.0233	<0.05		-28.2378	-11.5763
Signs and symptoms		Overview of CKD		7.18156	3.8165	0.330899		-3.33463	17.6978
		Screening and testing		-6.51337	5.6451	0.777471		-22.0682	9.04146
		Treatment options		6.48284	4.6246	0.627294		-6.26008	19.2258
		Lifestyle modification		-12.7255	4.4287	<0.05		-24.9286	-0.522368
Screening and testing		Overview of CKD		13.6949	4.6254	<0.05		0.949837	26.44
		Signs and symptoms		6.51337	5.6451	0.777471		-9.04146	22.0682
		Treatment options		12.9962	5.3118	0.107828		-1.64035	27.6328
		Lifestyle modification		-6.21212	5.1422	0.746719		-20.3812	7.95697
Treatment options		Overview of CKD		0.698718	3.3036	0.999551		-8.40439	9.80183
		Signs and symptoms		-6.48284	4.6246	0.627294		-19.2258	6.26008
		Screening and testing		-12.9962	5.3118	0.107828		-27.6328	1.64035
		Lifestyle modification		-19.2083	3.9952	<0.05		-30.2171	-8.19959
Lifestyle modification		Overview of CKD		19.9071	3.0233	<0.05		11.5763	28.2378
		Signs and symptoms		12.7255	4.4287	<0.05		0.522368	24.9286
		Screening and testing		6.21212	5.1422	0.746719		-7.95697	20.3812
		Treatment options		19.2083	3.9952	<0.05		8.19959	30.2171
B) Source
Subject								95％CI
Source	vs	Source		Δmeans	SE	ｐ		Lower	Upper
Medical institutions		Academic institutions		3.9522	4.2164	0.876065		-7.66585	15.5703
		For-profit companies		-11.3272	2.6912	<0.05		-18.7428	-3.91158
		Governmental organizations		-4.6546	4.0372	0.768477		-15.779	6.46982
		Non-profit organizations		-0.8681	4.1228	0.99953		-12.2283	10.4921
Academic institutions		Medical institutions		-3.9522	4.2164	0.876065		-15.5703	7.66585
		For-profit companies		-15.2794	4.1903	<0.05		-3.73329	0.0031665
		Governmental organizations		-8.6068	5.1589	0.442684		-22.8221	5.60847
		Non-profit organizations		-4.8203	5.2262	0.882316		-19.2208	9.58028
For-profit companies		Medical institutions		11.3272	2.6912	<0.05		3.91158	18.7428
		Academic institutions		15.2794	4.1903	<0.05		-0.0031665	3.73329
		Governmental organizations		6.6726	4.0099	0.445364		-4.37668	17.7219
		Non-profit organizations		10.4592	4.0961	0.078924		-0.827472	21.7458
Governmental organizations		Medical institutions		4.6546	4.0372	0.768477		-6.46982	15.779
		Academic institutions		8.6068	5.1589	0.442684		-5.60847	22.8221
		For-profit companies		-6.6726	4.0099	0.445364		-17.7219	4.37668
		Non-profit organizations		3.7865	5.0827	0.942482		-10.2188	17.7919
Non-profit organizations		Medical institutions		0.8681	4.1228	0.99953		-10.4921	12.2283
		Academic institutions		4.8203	5.2262	0.882316		-9.58028	19.2208
		For-profit companies		-10.4592	4.0961	0.078924		-21.7458	0.827472
		Governmental organizations		-3.7865	5.0827	0.942482		-17.7919	10.2188
A one-way analysis of variance (ANOVA) was performed when comparing by topics and sources.
When significant differences were found, Tukey's multiple comparison test were performed.
The adjustment of p value was done using the “single-step method.”

## Sheet: PEMAT actionability
Appendix table 7-2 Multiple Comparison Tests of PEMAT actionability scores
A) Topic
Subject								95％CI
Topic	vs	Topic		Δmeans	SE	ｐ		Lower	Upper
Overview of CKD		Signs and symptoms		10.7709	6.56885	0.47412		-7.32934	28.8712
		Screening and testing		-17.2719	7.96111	0.196062		-39.2085	4.66475
		Treatment options		-0.0673077	5.68617	1		-15.7354	15.6008
		Lifestyle modification		-46.4506	5.2037	<0.05		-60.7893	-32.112
Signs and symptoms		Overview of CKD		-10.7709	6.56885	0.47412		-28.8712	7.32934
		Screening and testing		-28.0428	9.71618	<0.05		-54.8155	-1.27011
		Treatment options		-10.8382	7.95975	0.63798		-32.7711	11.0946
		Lifestyle modification		-57.2216	7.62257	<0.05		36.2178	78.2253
Screening and testing		Overview of CKD		17.2719	7.96111	0.196062		-4.66475	39.2085
		Signs and symptoms		28.0428	9.71618	<0.05		1.27011	54.8155
		Treatment options		17.2045	9.1426	0.330858		-7.98762	42.3967
		Lifestyle modification		-29.1788	8.85059	<0.05		-53.5664	-4.79122
Treatment options		Overview of CKD		0.0673077	5.68617	1		-15.6008	15.7354
		Signs and symptoms		10.8382	7.95975	0.63798		-11.0946	32.7711
		Screening and testing		-17.2045	9.1426	0.330858		-42.3967	7.98762
		Lifestyle modification		-46.3833	6.87651	<0.05		-65.3314	-27.4353
Lifestyle modification		Overview of CKD		46.4506	5.2037	<0.05		32.112	60.7893
		Signs and symptoms		57.2216	7.62257	<0.05		36.2178	78.2253
		Screening and testing		29.1788	8.85059	<0.05		4.79122	53.5664
		Treatment options		46.3833	6.87651	<0.05		27.4353	65.3314
A one-way analysis of variance (ANOVA) was performed when comparing by topics and sources.
When significant differences were found, Tukey's multiple comparison test were performed.
The adjustment of p value was done using the “single-step method.”

## Sheet: GQS
Appendix table 7-3 Multiple Comparison Tests of GQS
A) Topic
Subject
Topic	vs	Topic		Z	p (unadjusted)	p (adjusted)
Overview of CKD		Signs and symptoms		-1.94998	0.0511779	0.170593
		Screening and testing		-1.89456	0.0581509	0.145377
		Treatment options		-1.94998	0.0511779	0.170593
		Lifestyle modification		-3.60088	0.000317139	<0.05
Signs and symptoms		Overview of CKD		-1.94998	0.0511779	0.170593
		Screening and testing		0.436946	0.66215	0.945929
		Treatment options		-0.356534	0.721441	0.801601
		Lifestyle modification		-0.631291	0.52785	0.879751
Screening and testing		Overview of CKD		-1.89456	0.0581509	0.145377
		Signs and symptoms		0.436946	0.66215	0.945929
		Treatment options		0.436946	0.66215	0.945929
		Lifestyle modification		-0.412984	0.679619	0.849523
Treatment options		Overview of CKD		-1.94998	0.0511779	0.170593
		Signs and symptoms		-0.356534	0.721441	0.801601
		Screening and testing		0.436946	0.66215	0.945929
		Lifestyle modification		-1.11248	0.265932	0.531864
Lifestyle modification		Overview of CKD		-3.60088	0.000317139	<0.05
		Signs and symptoms		-0.631291	0.52785	0.879751
		Screening and testing		-0.412984	0.679619	0.849523
		Treatment options		-0.356534	0.721441	0.801601
B) Source
Subject
Source	vs	Source		Z	p (unadjusted)	p (adjusted)
Medical institutions		Academic institutions		1.75161	0.0798407	0.133068
		For-profit companies		-0.54368	0.586662	0.651846
		Governmental organizations		3.32179	0.000894407	<0.05
		Non-profit organizations		2.46618	0.0136562	<0.05
Academic institutions		Medical institutions		1.75161	0.0798407	0.133068
		For-profit companies		2.11171	0.0347114	0.0694228
		Governmental organizations		1.16795	0.242827	0.346895
		Non-profit organizations		0.532342	0.594489	0.594489
For-profit companies		Medical institutions		-0.54368	0.586662	0.651846
		Academic institutions		2.11171	0.0347114	0.0694228
		Governmental organizations		3.70927	0.000207855	<0.05
		Non-profit organizations		2.83947	0.00451881	<0.05
Governmental organizations		Medical institutions		3.32179	0.000894407	<0.05
		Academic institutions		1.16795	0.242827	0.346895
		For-profit companies		3.70927	0.000207855	<0.05
		Non-profit organizations		-0.638095	0.523412	0.654265
Non-profit organizations		Medical institutions		2.46618	0.0136562	0.0341405
		Academic institutions		0.532342	0.594489	0.594489
		For-profit companies		2.83947	0.00451881	<0.05
		Governmental organizations		-0.638095	0.523412	0.654265
Kruskal–Wallis rank sum test was performed when comparing by topics and sources.
If significant differences were found, Dunn’s nonparametric comparison for post hoc testing were performed.
P-values were corrected using the Benjamini–Hochberg method.
